# Supplementary material for: Biologically generated turbulent energy flux in shear flow depends on tensor geometry
Source: PNAS Nexus. 2024 Feb 8;3(2):pgae056. doi: 10.1093/pnasnexus/pgae056 (PMC11079614; doi:10.1093/pnasnexus/pgae056)
Supplement: pgae056_Supplementary_Data [file pgae056_supplementary_data.zip]

Archive with 8 entries (8 files):
- PNASNEXUS-PNASNEXUS-2023-00205RRR-s03.avi
- PNASNEXUS-PNASNEXUS-2023-00205RRR-s04.eps
- PNASNEXUS-PNASNEXUS-2023-00205RRR-s05.eps
- PNASNEXUS-PNASNEXUS-2023-00205RRR-s06.eps
- PNASNEXUS-PNASNEXUS-2023-00205RRR-s07.eps
- PNASNEXUS-PNASNEXUS-2023-00205RRR-s08.bib
- PNASNEXUS-PNASNEXUS-2023-00205RRR-s01.bib
- PNASNEXUS-PNASNEXUS-2023-00205RRR-s02.tex
