# Supplementary material for: Biologically generated turbulent energy flux in shear flow depends on tensor geometry
Source: PNAS Nexus. 2024 Feb 8;3(2):pgae056. doi: 10.1093/pnasnexus/pgae056 (PMC11079614; doi:10.1093/pnasnexus/pgae056)
Supplement: pgae056_Supplementary_Data [file pgae056_supplementary_data.zip › PNASNEXUS-PNASNEXUS-2023-00205RRR-s01.bib]

@article{houghton2018vertically,
  title={Vertically migrating swimmers generate aggregation-scale eddies in a stratified column},
  author={Houghton, Isabel A and Koseff, Jeffrey R and Monismith, Stephen G and Dabiri, John O},
  journal={Nature},
  volume={556},
  number={7702},
  pages={497--500},
  year={2018},
  publisher={Nature Publishing Group}
}

@article{wilhelmus2014observations,
  title={Observations of large-scale fluid transport by laser-guided plankton aggregations},
  author={Wilhelmus, Monica M and Dabiri, John O},
  journal={Physics of Fluids},
  volume={26},
  number={10},
  pages={101302},
  year={2014},
  publisher={American Institute of Physics}
}

@article{ouillon2020active,
  title={Active swimmers interacting with stratified fluids during collective vertical migration},
  author={Ouillon, R and Houghton, IA and Dabiri, JO and Meiburg, E},
  journal={Journal of Fluid Mechanics},
  volume={902},
  year={2020},
  publisher={Cambridge University Press}
}

@article{kunze2019biologically,
  title={Biologically generated mixing in the ocean},
  author={Kunze, Eric},
  journal={Annual review of marine science},
  volume={11},
  pages={215--226},
  year={2019},
  publisher={Annual Reviews}
}

@article{huntley2004influence,
  title={Influence of animals on turbulence in the sea},
  author={Huntley, Mark E and Zhou, Meng},
  journal={Marine Ecology Progress Series},
  volume={273},
  pages={65--79},
  year={2004}
}

@article{kraichnan1967inertial,
  title={Inertial ranges in two-dimensional turbulence},
  author={Kraichnan, Robert H},
  journal={The Physics of Fluids},
  volume={10},
  number={7},
  pages={1417--1423},
  year={1967},
  publisher={American Institute of Physics}
}

@article{liao2013spatial,
  title={Spatial structure of spectral transport in two-dimensional flow},
  author={Liao, Yang and Ouellette, Nicholas T},
  journal={Journal of Fluid Mechanics},
  volume={725},
  pages={281--298},
  year={2013},
  publisher={Cambridge University Press}
}

@article{ouellette2006quantitative,
  title={A quantitative study of three-dimensional Lagrangian particle tracking algorithms},
  author={Ouellette, Nicholas T and Xu, Haitao and Bodenschatz, Eberhard},
  journal={Experiments in Fluids},
  volume={40},
  number={2},
  pages={301--313},
  year={2006},
  publisher={Springer}
}

@incollection{leonard1975energy,
  title={Energy cascade in large-eddy simulations of turbulent fluid flows},
  author={Leonard, Athony},
  booktitle={Advances in geophysics},
  volume={18},
  pages={237--248},
  year={1975},
  publisher={Elsevier}
}

@book{pope2000turbulent,
  title={Turbulent flows},
  author={Pope, Stephen B and Pope, Stephen B},
  year={2000},
  publisher={Cambridge university press}
}


@article{visser2007biomixing,
  title={Biomixing of the oceans?},
  author={Visser, Andr{\'e} W},
  journal={Science},
  volume={316},
  number={5826},
  pages={838--839},
  year={2007},
  publisher={American Association for the Advancement of Science}
}

@article{kunze2006observations,
  title={Observations of biologically generated turbulence in a coastal inlet},
  author={Kunze, Eric and Dower, John F and Beveridge, Ian and Dewey, Richard and Bartlett, Kevin P},
  journal={Science},
  volume={313},
  number={5794},
  pages={1768--1770},
  year={2006},
  publisher={American Association for the Advancement of Science}
}

@article{kunze2019biologically,
  title={Biologically generated mixing in the ocean},
  author={Kunze, Eric},
  journal={Annual review of marine science},
  volume={11},
  pages={215--226},
  year={2019},
  publisher={Annual Reviews}
}

@article{dunkel2013fluid,
  title={Fluid dynamics of bacterial turbulence},
  author={Dunkel, J{\"o}rn and Heidenreich, Sebastian and Drescher, Knut and Wensink, Henricus H and B{\"a}r, Markus and Goldstein, Raymond E},
  journal={Physical review letters},
  volume={110},
  number={22},
  pages={228102},
  year={2013},
  publisher={APS}
}

@article{wensink2012meso,
  title={Meso-scale turbulence in living fluids},
  author={Wensink, Henricus H and Dunkel, J{\"o}rn and Heidenreich, Sebastian and Drescher, Knut and Goldstein, Raymond E and L{\"o}wen, Hartmut and Yeomans, Julia M},
  journal={Proceedings of the national academy of sciences},
  volume={109},
  number={36},
  pages={14308--14313},
  year={2012},
  publisher={National Acad Sciences}
}

@article{peng2021imaging,
  title={Imaging the emergence of bacterial turbulence: Phase diagram and transition kinetics},
  author={Peng, Yi and Liu, Zhengyang and Cheng, Xiang},
  journal={Science Advances},
  volume={7},
  number={17},
  pages={eabd1240},
  year={2021},
  publisher={American Association for the Advancement of Science}
}

@article{stich1981predator,
  title={Predator evasion as an explanation of diurnal vertical migration by zooplankton},
  author={Stich, Hans-Bernd and Lampert, Winfried},
  journal={Nature},
  volume={293},
  number={5831},
  pages={396--398},
  year={1981},
  publisher={Nature Publishing Group}
}

@article{fang2016advection,
  title={Advection and the efficiency of spectral energy transfer in two-dimensional turbulence},
  author={Fang, Lei and Ouellette, Nicholas T},
  journal={Physical review letters},
  volume={117},
  number={10},
  pages={104501},
  year={2016},
  publisher={APS}
}

@article{liao2014geometry,
  title={Geometry of scale-to-scale energy and enstrophy transport in two-dimensional flow},
  author={Liao, Yang and Ouellette, Nicholas T},
  journal={Physics of Fluids},
  volume={26},
  number={4},
  pages={045103},
  year={2014},
  publisher={American Institute of Physics}
}

@article{germano1992turbulence,
  title={Turbulence: the filtering approach},
  author={Germano, Massimo},
  journal={Journal of Fluid Mechanics},
  volume={238},
  pages={325--336},
  year={1992},
  publisher={Cambridge University Press}
}

@article{liu1994properties,
  title={On the properties of similarity subgrid-scale models as deduced from measurements in a turbulent jet},
  author={Liu, Shewen and Meneveau, Charles and Katz, Joseph},
  journal={Journal of Fluid Mechanics},
  volume={275},
  pages={83--119},
  year={1994},
  publisher={Cambridge University Press}
}

@article{eyink1995local,
  title={Local energy flux and the refined similarity hypothesis},
  author={Eyink, Gregory L},
  journal={Journal of Statistical Physics},
  volume={78},
  number={1},
  pages={335--351},
  year={1995},
  publisher={Springer}
}

@article{ballouz2018tensor,
  title={Tensor geometry in the turbulent cascade},
  author={Ballouz, Joseph G and Ouellette, Nicholas T},
  journal={Journal of Fluid Mechanics},
  volume={835},
  pages={1048--1064},
  year={2018},
  publisher={Cambridge University Press}
}

@article{fang2021spectral,
  title={Spectral condensation in laboratory two-dimensional turbulence},
  author={Fang, Lei and Ouellette, Nicholas T},
  journal={Physical Review Fluids},
  volume={6},
  number={10},
  pages={104605},
  year={2021},
  publisher={APS}
}

@article{xia2011upscale,
  title={Upscale energy transfer in thick turbulent fluid layers},
  author={Xia, Hua and Byrne, David and Falkovich, Gregory and Shats, Michael},
  journal={Nature Physics},
  volume={7},
  number={4},
  pages={321--324},
  year={2011},
  publisher={Nature Publishing Group}
}

@article{fang2017multiple,
  title={Multiple stages of decay in two-dimensional turbulence},
  author={Fang, Lei and Ouellette, Nicholas T},
  journal={Physics of Fluids},
  volume={29},
  number={11},
  pages={111105},
  year={2017},
  publisher={AIP Publishing LLC}
}

@article{hamner1983behavior,
  title={Behavior of Antarctic krill, Euphausia superba: chemoreception, feeding, schooling, and molting},
  author={Hamner, William M and Hamner, Peggy P and Strand, Steven W and Gilmer, Ronald W},
  journal={Science},
  volume={220},
  number={4595},
  pages={433--435},
  year={1983},
  publisher={American Association for the Advancement of Science}
}

@article{dekshenieks2001temporal,
  title={Temporal and spatial occurrence of thin phytoplankton layers in relation to physical processes},
  author={Dekshenieks, Margaret M and Donaghay, Percy L and Sullivan, James M and Rines, Jan EB and Osborn, Thomas R and Twardowski, Michael S},
  journal={Marine Ecology Progress Series},
  volume={223},
  pages={61--71},
  year={2001}
}

@article{franks1995thin,
  title={Thin layers of phytoplankton: a model of formation by near-inertial wave shear},
  author={Franks, Peter JS},
  journal={Deep Sea Research Part I: Oceanographic Research Papers},
  volume={42},
  number={1},
  pages={75--91},
  year={1995},
  publisher={Elsevier}
}

@article{bianchi2013intensification,
  title={Intensification of open-ocean oxygen depletion by vertically migrating animals},
  author={Bianchi, Daniele and Galbraith, Eric D and Carozza, David A and Mislan, KAS and Stock, Charles A},
  journal={Nature Geoscience},
  volume={6},
  number={7},
  pages={545--548},
  year={2013},
  publisher={Nature Publishing Group}
}

@article{mcmanus2012plankton,
  title={Plankton distribution and ocean dispersal},
  author={McManus, Margaret Anne and Woodson, C Brock},
  journal={Journal of Experimental Biology},
  volume={215},
  number={6},
  pages={1008--1016},
  year={2012},
  publisher={Company of Biologists}
}

@article{stacey2007convergences,
  title={Convergences and divergences and thin layer formation and maintenance},
  author={Stacey, Mark T and McManus, Margaret A and Steinbuck, Jonah V},
  journal={Limnology and Oceanography},
  volume={52},
  number={4},
  pages={1523--1532},
  year={2007},
  publisher={Wiley Online Library}
}

@article{moore2013processes,
  title={Processes and patterns of oceanic nutrient limitation},
  author={Moore, CM and Mills, MM and Arrigo, KR and Berman-Frank, I and Bopp, L and Boyd, PW and Galbraith, ED and Geider, RJ and Guieu, C and Jaccard, SL and others},
  journal={Nature geoscience},
  volume={6},
  number={9},
  pages={701--710},
  year={2013},
  publisher={Nature Publishing Group}
}

@article{fuhrman2015marine,
  title={Marine microbial community dynamics and their ecological interpretation},
  author={Fuhrman, Jed A and Cram, Jacob A and Needham, David M},
  journal={Nature Reviews Microbiology},
  volume={13},
  number={3},
  pages={133--146},
  year={2015},
  publisher={Nature Publishing Group}
}

@article{dewar2006does,
  title={Does the marine biosphere mix the ocean?},
  author={Dewar, William K and Bingham, Rory J and Iverson, RL and Nowacek, Douglas P and St Laurent, Louis C and Wiebe, Peter H},
  journal={Journal of Marine Research},
  volume={64},
  number={4},
  pages={541--561},
  year={2006},
  publisher={Sears Foundation for Marine Research}
}

@article{meneveau2000scale,
  title={Scale-invariance and turbulence models for large-eddy simulation},
  author={Meneveau, Charles and Katz, Joseph},
  journal={Annual Review of Fluid Mechanics},
  volume={32},
  number={1},
  pages={1--32},
  year={2000},
  publisher={Annual Reviews 4139 El Camino Way, PO Box 10139, Palo Alto, CA 94303-0139, USA}
}

@article{ni2014extracting,
  title={Extracting turbulent spectral transfer from under-resolved velocity fields},
  author={Ni, Rui and Voth, Greg A and Ouellette, Nicholas T},
  journal={Physics of Fluids},
  volume={26},
  number={10},
  pages={105107},
  year={2014},
  publisher={American Institute of Physics}
}

@article{germano1992turbulence,
  title={Turbulence: the filtering approach},
  author={Germano, Massimo},
  journal={Journal of Fluid Mechanics},
  volume={238},
  pages={325--336},
  year={1992},
  publisher={Cambridge University Press}
}

@article{germano1986proposal,
  title={A proposal for a redefinition of the turbulent stresses in the filtered Navier--Stokes equations},
  author={Germano, Massimo},
  journal={The Physics of fluids},
  volume={29},
  number={7},
  pages={2323--2324},
  year={1986},
  publisher={American Institute of Physics}
}

@article{vela2022subgrid,
  title={Subgrid-scale models of isotropic turbulence need not produce energy backscatter},
  author={Vela-Mart{\'\i}n, Alberto},
  journal={Journal of Fluid Mechanics},
  volume={937},
  pages={A14},
  year={2022},
  publisher={Cambridge University Press}
}

@book{davidson2015turbulence,
  title={Turbulence: an introduction for scientists and engineers},
  author={Davidson, Peter Alan},
  year={2015},
  publisher={Oxford university press}
}

@article{marion1995classical,
  title={Classical mechanics of particles and systems},
  author={Marion, Jerry B and Thornton, Stephen T},
  journal={Saun ders College, Forth Worth, Philadelphia},
  year={1995}
}
