# Supplementary material for: Biologically generated turbulent energy flux in shear flow depends on tensor geometry
Source: PNAS Nexus. 2024 Feb 8;3(2):pgae056. doi: 10.1093/pnasnexus/pgae056 (PMC11079614; doi:10.1093/pnasnexus/pgae056)
Supplement: pgae056_Supplementary_Data [file pgae056_supplementary_data.zip › PNASNEXUS-PNASNEXUS-2023-00205RRR-s02.tex]

\documentclass[9pt,twoside,lineno]{pnas-new}
% Use the lineno option to display guide line numbers if required.

\templatetype{pnassupportinginfo}

\title{Biologically generated turbulent energy flux in shear flow depends on tensor geometry}
\author{Xinyu Si, Lei Fang}
\correspondingauthor{Lei Fang \\E-mail: lei.fang@pitt.edu}


\begin{document}

%% Comment out or remove this line before generating final copy for submission; this will also remove the warning re: "Consecutive odd pages found".
% \instructionspage  

\maketitle

%% Adds the main heading for the SI text. Comment out this line if you do not have any supporting information text.
\SItext


\section{Filter-space technique (FST)}
The filtering process can be generally expressed as a convolutional integral \cite{leonard1975energy}. For example, the filtered component of a velocity field has the form
\begin{equation}
    {u_i}^{(L)} (\mathbf{x}) \equiv \int G^{(L)}(\mathbf{r},\mathbf{x}) u_i(\mathbf{x} - \mathbf{r})d\mathbf{r},
\end{equation}
where $G^{(L)}$ is a kernel acting as a low-pass filter, with the superscript $L$ indicating the cutoff length scale. Here, we use a sharp spectral filter (with a cutoff length $L$) smoothed by a Gaussian window to avoid the ringing effect.
The result is not sensitive to the exact nature of the filter kernel.

Applying the filter to the Navier-Stokes equation, we can obtain the evolution equation for the filtered velocity field ${u_i}^{(L)}$ as 
\begin{equation}
    % \frac{\partial {u_i}^{(L)}}{\partial t} + {u_j}^{(L)}\frac{\partial {u_i}^{(L)}}{\partial x_j}
    \frac{D^{(L)} {u_i}^{(L)}}{D^{(L)} t} = -\frac{1}{\rho} \frac{\partial p^{(L)}}{\partial x_i} + \nu\frac{\partial^2 {u_i}^{(L)}}{\partial x_j \partial x_j} - \frac{\partial {\tau_{ij}}^{(L)}}{\partial x_j},
\end{equation}
where ${\tau_{ij}}^{(L)} = (u_iu_j)^{(L)} - {u_i}^{(L)}{u_j}^{(L)}$. The term ${\tau_{ij}}^{(L)}$ is new and it arises due to the quadratic nature of the nonlinear advection term in the Navier-Stokes equation. 

Taking the inner product of ${u_i}^{(L)}$ and the filtered momentum equation, we can obtain the equation of motion for the filtered kinetic energy $E^{(L)} = (1/2){u_i}^{(L)}{u_i}^{(L)}$ as
\begin{equation}
    \frac{\partial E^{(L)}}{\partial t} = - \frac{\partial {J_{i}}^{(L)}}{\partial x_i} - \nu \frac{\partial {u_i}^{(L)}}{\partial x_j}\frac{\partial {u_j}^{(L)}}{\partial x_i} - Q^{(L)},
\end{equation}
where $Q^{(L)} = -{\tau_{ij}}^{(L)}{S_{ij}}^{(L)}$ with ${S_{ij}}^{(L)} = (1/2)(\partial{u_i}^{(L)}/\partial x_j + \partial{u_j}^{(L)}/\partial x_i)$ as the rate of strain tensor for the filtered velocity field. On the right hand side of this equation, the term with ${J_{i}}^{(L)}$ represents the spacial currents of filtered energy. The second term represents the viscous damping of energy. Term $Q^{(L)}$ represents the spectral energy flux between scales smaller than $L$ and scales larger than $L$. $Q^{(L)} < 0$ indicates inverse energy flux toward larger length scales, while $Q^{(L)} > 0 $ indicates forward energy flux toward smaller length scales.

\section{Stress tensor decomposition} \label{stress tensor decomposition}
The stress tensor ${\tau_{ij}}^{(L)}$ can be further decomposed into three component stresses \cite{leonard1975energy} based on the type of triad interactions. 
The first component ${\tau_{Leo}}^{(L)} = ({u_i}^{(L)}{u_j}^{(L)})^{(L)} - {u_i}^{(L)}{u_j}^{(L)}$ is a small scale quantity composed of two large scale quantities. 
The second component ${\tau_{C}}^{(L)} = ({u_i}^{(L)}(u_j - {u_j}^{(L)}))^{(L)} + ({u_j}^{(L)}(u_i - {u_i}^{(L)}))^{(L)}$ is a large scale quantity composed of one large scale quantity and one small scale quantity. 
The third component ${\tau_{S}}^{(L)} = ((u_i - {u_i}^{(L)})(u_j - {u_j}^{(L)}))^{(L)}$ is a large scale quantity composed of two small scale quantities. 
In large-eddy simulations (LES), the three terms are called Leonard stress, cross stress, and subgrid-scale Reynolds stress respectively. The inner products of these components with ${S_{ij}}^{(L)}$ give the corresponding components of the spectral energy flux $Q^{(L)}$ as ${Q_{Leo}}^{(L)}$, ${Q_{c}}^{(L)}$ and ${Q_{s}}^{(L)}$. 
Other decomposition methods also exist. One of the most commonly used method was proposed by Germano \cite{germano1986proposal,germano1992turbulence}, in which the three terms are in the form of ${\tau_{Leo}}^{(L)} = ({u_i}^{(L)}{u_j}^{(L)})^{(L)} - ({u_i}^{(L)})^{(L)}({u_j}^{(L)})^{(L)}$, ${\tau_{C}}^{(L)} = ({u_i}^{(L)}(u_j - {u_j}^{(L)}))^{(L)} + ({u_j}^{(L)}(u_i - {u_i}^{(L)}))^{(L)} - ({u_i}^{(L)})^{(L)}(u_j - {u_j}^{(L)})^{(L)} - ({u_j}^{(L)})^{(L)}(u_i - {u_i}^{(L)})^{(L)}$, and  ${\tau_{S}}^{(L)} = ((u_i - {u_i}^{(L)})(u_j - {u_j}^{(L)}))^{(L)} - (u_i - {u_i}^{(L)})^{(L)}(u_j - {u_j}^{(L)})^{(L)}$. The advantage of this decomposition method is that all three terms are Galilean invariant while in the decomposition method in \cite{leonard1975energy}, only the ${\tau_{S}}^{(L)}$ term is Galilean invariant. Since we only used the ${Q_{s}}^{(L)}$ term in our analysis due to the reasons we will discuss below, using different decomposition methods will not cause qualitative differences. Actually, we found that these two decomposition methods gave very similar results (figure \ref{Ext_fig.pre1}), which makes sense because the residual velocity field ($u_i - u_i^{(L)}$) is in scales smaller than $L$ and it should be close to zero after filtering with a filter at length scale $L$. This confirms that the spectral energy flux due to \textit{A. salina}'s agitation is robust and physical.

It has been shown that the subgrid term ${Q_{s}}^{(L)}$ carries most of the net spectral energy flux information between the large and small scales \cite{liao2013spatial}. However, due to the limited size of the measured domain, the ${Q_{Leo}}^{(L)}$ and ${Q_{c}}^{(L)}$ terms which should have trivial contributions for the net energy flux, can lead to significant contamination for the net $Q^{(L)}$ in the filtering process. Therefore, in this paper, we used the subgrid flux term ${Q_{s}}^{(L)}$ in our analysis instead of $Q^{(L)}$.

To better understand this, let's first take Leonard stress for example. Consider a shear flow with a constant transverse velocity gradient and no stream-wise velocity gradient. Due to the symmetry of the flow field, the filtered velocity field should be exactly equal to the original velocity field. Therefore, at any location in the shear, the Leonard stress should equal to zero. Now, if we introduce some fluctuations into the shear of similar magnitude to the background shear flow, since the Leonard stress term contains the contributions only from the low-pass-filtered velocity field in large scales, the Leonard stress term should still be near zero because most of the fluctuation information has been filtered out. 
Indeed, it has been found that the Leonard stress represents the transfer of energy between large scale modes that are retained in the velocity field after the low-pass filtering \cite{liao2013spatial}. Moreover, for simple flow with symmetry or isotropic turbulent flow, the symmetry of the wavevectors specifying the large scale flow will lead to the spatial symmetry of ${Q_{Leo}}^{(L)}$, which causes a negligible amount of net ${Q_{Leo}}^{(L)}$, such as the pinwheel pattern of ${Q_{Leo}}^{(L)}$ in cellular flows \cite{liao2013spatial}.
Thus, instantaneously, ${Q_{Leo}}^{(L)}$ can be non-zero in physical space, but the net contribution to the energy flux between large and small scales is near zero. 
Similarly, since the cross stress term also includes the large scale information of the filtered velocity, due to the symmetry of the flow, the ${Q_{c}}^{(L)}$ should also be small. This effect is also verified by our experiments on two-dimensional isotropic turbulent flows with both low and high Reynolds numbers (see Fig. \ref{Ext_fig.3}).

However, due to the relatively small interrogation area, the filtering process introduces significant contamination for ${Q_{Leo}}^{(L)}$ and ${Q_{c}}^{(L)}$ near boundaries. Practically, the filtering process needs edge padding near the boundaries of the image domain. 
To avoid a sharp velocity change due to zero-padding, we extrapolate the shear flow with the velocity gradient calculated by linear regression. 
This introduces errors in calculating ${Q_{Leo}}^{(L)}$ and ${Q_{c}}^{(L)}$, especially in regions near the domain boundaries (please compare Fig. \ref{Ext_fig.2}a and \ref{Ext_fig.2}c). However, in the residual velocity field ($u_i - u_i^{(L)}$), this error due to edge padding is orders of magnitude smaller compared to the swimmer's fluctuation. Therefore, the effect of the padding error is negligible in calculating the subgrid-scale Reynolds stress, which only contains small scale quantities (see Fig. \ref{Ext_fig.2}d). On the other hand, in the filtered velocity field, the small padding error is added to a strong large scale velocity near left and right boundaries (see Fig. \ref{Ext_fig.2}b and \ref{Ext_fig.2}c). Thus, the product involving any large scale velocity will be more significantly contaminated. Hence, we only used the subgrid term (${Q_{s}}^{(L)}$) to calculate the net energy flux which was shown to be dominant in full energy flux.

\section{Eigenvector approximation}\label{Eigenvec_approx}
\subsection{Extensional eigenvector of the rate of strain tensor of a shear}
Consider a steady shear flow that has streamlines aligning with the y axis and has no stream-wise velocity gradient. In the x direction, the shear has a constant velocity gradient $C$. Therefore, the rate of strain tensor of the shear flow at any length scale $L$ is 
\begin{equation}
    {S_{ij}}^{(L)} = 
    \begin{bmatrix}
        0 & \frac{1}{2} C \\ 
        \frac{1}{2} C & 0
    \end{bmatrix}
    .
\end{equation}
Since this matrix is traceless and symmetric, it has two eigenvalues of the same magnitude but with opposite signs. The two eigenvectors are orthogonal and the angle between the extensional eigenvector (corresponding to the positive eigenvalue) and the x-axis has an angle of $\pi/4$ (or 5$\pi$/4). 
When the shear is disturbed at a small scale, the filtered strain rate tensor ${S_{ij}}^{(L)}$ at a large scale is less affected and can still be estimated using its steady form.

\subsection{Extensional eigenvector of jet}\label{Eigenvector_of_jet}
Now we take a closer look at the stress tensor induced by the jet along the line of swimming.
Previous research has shown that the subgrid-scale Reynolds stress $((u_i-u_i^{(L)})(u_j-u_j^{(L)}))^{(L)}$ has a dominant contribution to the spectral energy flux in a flow with strong large scale spatial structures \cite{liao2013spatial}. This is consistent with our experimental result. 
Then, if we apply a low-pass filter with cutoff length $L$, $u_i^{(L)}$ contains only large scale flow and, thus, $u_i - u_i^{(L)}$ contains only scales smaller than the cutoff length scale. 

The jet behind the swimmer is of similar length scale as the swimmer (i.e., centimeter scale) and the shear layer is at a much larger scale. 
In addition, in a shear flow at low Reynolds numbers, small-scale velocity fluctuations are negligible and perturbations caused by the swimmer will dominate. 
Thus, $u_i - u_i^{(L)} \approx u_{s}$, where $u_{s}$ is the jet flow induced by the \textit{A. salina}'s locomotion. 
We characterize the agitation of an \textit{A. salina} as a jet with characteristic velocity magnitude $u_{s}$ and a direction opposite to its swimming direction, consistent with our observations and previous experimental and numerical results \cite{houghton2018vertically,wilhelmus2014observations,ouillon2020active} 
The subgrid-scale Reynolds stress is thus
\begin{equation}
    \begin{split}
    \tau_{i,j}^{(L)} &= (u_{s,i}u_{s,j})^{(L)}
    = \left(u_{s}^2 \begin{bmatrix}
    cos^2(\theta_{a}) & sin(\theta_{a})*cos(\theta_{a})  \\
    sin(\theta_{a})*cos(\theta_{a}) & sin^2(\theta_{a}) 
    \end{bmatrix}\right) ^{(L)},
    \end{split}
\end{equation}
where $\theta_{a}$ is the angle between the line of swimming and the x-axis. 
We note that the filtering will not affect the eigenvector direction.
Both the rate of strain tensor and the stress tensor are symmetric, 2D tensors. The incompressibility requires that $S^{(L)}_{i,j}$ is traceless. Hence, only the deviatoric (traceless) part of the stress tensor can have a non-zero contribution to the inner product in the spectral energy flux ($Q^{(L)} = -\tau^{(L)}_{i,j} S^{(L)}_{i,j}$). 
The eigenvalues of the deviatoric stress are 1/2 and -1/2 and the eigenvectors are $\begin{bmatrix}
1  \\ tan(\theta_{a}) \end{bmatrix}$ and $\begin{bmatrix}
-tan(\theta_{a})  \\ 1 \end{bmatrix}$, respectively. 
We see that the extensional eigenvector of the stress tensor coincides with the swimmer's path. Please note that the $\tau_S$ in Germano's \cite{germano1986proposal,germano1992turbulence} decomposition also follow the above argument because the $(u_i - {u_i}^{(L)})^{(L)}$ in ${\tau_{S}}^{(L)} = ((u_i - {u_i}^{(L)})(u_j - {u_j}^{(L)}))^{(L)} - (u_i - {u_i}^{(L)})^{(L)}(u_j - {u_j}^{(L)})^{(L)}$ is neglegible as we discussed in the Sec. \ref{stress tensor decomposition}.

\section{List of root mean square velocity of measured flow fields}

Here we provide a full list of the spatiotemporally averaged root-mean-square velocities for all experimental conditions (table \ref{tab1}). It can be noticed that the shear dominates the flow field. 
The introduction of \textit{A. salina} and the artificial jets only create minor effects on the root-mean-square velocity of the shear flow.

\begin{table}[h]
\begin{center}
\caption{Root mean square velocity (cm/s)}\label{tab1}%
\begin{tabular}{@{}lllll@{}}
\toprule
Sets & Pure shear  & $\theta_s < \pi/4$ & $\theta_s > \pi/4$ &$\theta_s \approx \pi/4$ \\
\midrule
Sets with \textit{A. salina}    & 0.77   & 0.796  & 0.775 & 0.780  \\
Sets with artificial jet   & 0.632   & 0.629  & 0.642 & 0.646  \\
\bottomrule
\end{tabular}
\end{center}
\end{table}

\section{Estimation of the dissipation length scale of the biologically generated flow}
Here we provide an estimation of the characteristic small length scale $\eta$ for comparison with the length scale of jets produced by an individual and swarming \textit{A. salina}. $\eta$ is the smallest length scale in 2D turbulence, or the thickness of the vortex filaments \cite{davidson2015turbulence}. We will show that $\eta$ is much smaller than the length scale of a single \textit{A. salina}. Furthermore, it has been noticed that \textit{A. salina} in aggregate scale can cause collective jets that are much larger and stronger than the jets generated by a single \textit{A. salina} \cite{ouillon2020active}. Therefore, the fluctuation yielded by swimming \textit{A. salina} is not in local viscous dissipation regime and can couple with large scale rate of strain to affect large flow structures.

Let $v_{\eta}$ be the characteristic velocity of the smallest scale, which has a characteristic time $\tau_{\eta} = \eta/v_{\eta}$ and vorticity $\omega \sim v_{\eta}/\eta$. At the smallest length scale, $\eta v_{\eta}/\nu \sim 1$, where $\nu$ is the kinematic viscosity of the working fluid. Since in 2D, $\omega$ is materially conserved, we can estimate $\omega_{\eta} \sim \left<\omega^2\right>^{1/2}$, where $\omega$ is the large scale vorticity of the flow. We hence get $\eta \sim (\frac{\nu}{\left<\omega^2\right>^{1/2}} )^{1/2} $. The root-mean-square vorticity of the flow around a swimming \textit{A. salina} is on the order of 0.1, and the kinematic viscosity of the fluid is 1.25×10$^{-2}$ $cm^2/s$. This gives the $\eta$ at about 0.3 cm, which is smaller than the body length of a single \textit{A. salina}. In 2D, $\eta/l \sim$ Re$^{-1/2}$, where Re = $\frac{\left<\omega^2\right>^{1/2}l^2}{\nu}$ with $l$ the integral length scale of the turbulence. This gives the same result as the first estimation.
As is shown in our paper, the jet behind a swimming \textit{A. salina} is larger than its body length. Therefore, the fluctuation induced by a single \textit{A. salina} is not in the local viscous dissipation regime. And it has been noticed that swimmers in aggregate scale can cause collective jets that are much larger and stronger than the jets generated by a single \textit{A. salina} \cite{ouillon2020active}. We hence expect a much stronger energy cascade with a wider scale separation in the real natural system. Please keep in mind that this is only a rough estimation, and vorticity will not be conserved near the dissipation scale. Considering that the experiment only has a relatively narrow range of scales which is inherent to most of the experiments, we can say that the perturbation is away from the dissipation scale and the perturbation by \textit{A. salina} will not be dissipated immediately locally. 


\section{Extension from 2D tensor geometry to 3D}
The results in this paper can be easily extended to many common scenarios in 3D. For example, consider a shear in the x-z plane with no velocity component in the y-direction. This is a typical setup for hydrodynamics shear driven by wind or waves. Under this condition, the shear is uniform along the y-axis. For simplicity, we assume the shear in x-z plane has streamlines along the x-direction with no stream-wise velocity gradient. We again set the shear with a constant velocity gradient $C$. We then have the filtered velocity gradient as 
\begin{equation}
    {S_{ij}}^{(L)} = 
    \begin{bmatrix}
        0 & 0 & \frac{1}{2} C \\
        0 & 0 & 0 \\
        \frac{1}{2} C & 0 & 0
    \end{bmatrix}
    .
\end{equation}
Labeling the eigenvalues of ${S_{ij}}^{(L)}$ as $\sigma_i$, we have $\sigma_1 = C/2$, $\sigma_2 = 0$ and $\sigma_3 = -C/2$. The corresponding eigenvectors are in the directions of $\begin{bmatrix}\sqrt{2}/2\\ 0 \\ \sqrt{2}/2 \end{bmatrix}$, $\begin{bmatrix}0\\ 1 \\ 0 \end{bmatrix}$ and $\begin{bmatrix}\sqrt{2}/2\\ 0 \\ -\sqrt{2}/2 \end{bmatrix}$. 

Then, we consider a small scale stress in the x-z plane. Following the same logic as the derivation in section \ref{Eigenvec_approx}. \ref{Eigenvector_of_jet}, we have 
\begin{equation}
    \begin{split}
    \tau_{i,j}^{(L)} &= (u_{s,i}u_{s,j})^{(L)}
    = \left( u_{s}^2 \begin{bmatrix}
    cos^2(\theta_{a}) & 0 & sin(\theta_{a})*cos(\theta_{a})  \\
    0 & 0 & 0 \\
    sin(\theta_{a})*cos(\theta_{a}) & 0 & sin^2(\theta_{a}) 
    \end{bmatrix} \right) ^{(L)}.
    \end{split}
\end{equation}
Solving the deviatoric (traceless) part of the stress tensor, we get the eigenvalues $\lambda_i$ of $\tau_{i,j}^{(L)}$ as $\lambda_1 = 2/3$, $\lambda_2 = -1/3$ and $\lambda_3 = -1/3$. The corresponding eigenvectors are in the direction of $\begin{bmatrix}cos(\theta_a)\\ 0 \\ sin(\theta_a) \end{bmatrix}$, $\begin{bmatrix}0\\ 1 \\ 0 \end{bmatrix}$ and $\begin{bmatrix}sin(\theta_a)\\ 1 \\ -cos(\theta_a) \end{bmatrix}$.

Now we can notice that for the eigenframes of ${S_{ij}}^{(L)}$ and $\tau_{i,j}^{(L)}$, they both have one axis pointing toward the $\begin{bmatrix}0\\ 1 \\ 0 \end{bmatrix}$ direction. This means that the eigenframes of both ${S_{ij}}^{(L)}$ and $\tau_{i,j}^{(L)}$ have one axis aligning with the y-axis.
We then introduce a new angle $\Theta$ that represents the angle between the extensional eigenvector of ${S_{ij}}^{(L)}$ and the extensional eigenvector of $\tau_{i,j}^{(L)}$. Following the equation (3.7) in \cite{ballouz2018tensor}, which was derived through the Euler angles $\phi$, $\theta$ and $\psi$ in \cite{marion1995classical}, we plug in the values $\phi = \pi/2$, $\psi = - \pi/2$ and $\theta = \Theta$. Finally, we get ${Q_{s}}^{(L)} = -\frac{3}{2}\lambda_1\sigma_1 cos(2\Theta)$. Therefore, under this condition, the small-scale stress and the large-scale rate of strain interacts essentially the same as the way they interact in 2D.


\section{The negative viscosity perspective}
Besides the tensor geometry, a more physical and intuitive picture for the interaction between the large-scale background flow and the small-scale agitation can be understood by the concept of negative viscosity. Here, we provide a brief illustration using Fig. 2(c) in the paper.

In Fig. 2(c), we define the vertical axis to be the y-axis, and the positive direction is downward. In the left panel, the jet behind the swimmer is actively kicking the higher-momentum parcel to the lower momentum side (left to right; note that the right-hand side has negative momentum, which is lower in momentum). In the meantime, due to the angle of the jet behind the swimmer, the advection of the fluid parcel results in an increase of momentum along the y-direction in the regions affected by the jet behind the swimmer. Hence, we expect an enhanced smoothing out of the shear, leading to positive viscosity, which corresponds to forward energy flux.

In the middle panel, the jet behind the swimmer is actively kicking the higher-momentum fluid parcel to the lower momentum side (left to right). In the meantime, due to the angle of the jet behind the swimmer, the advection of the fluid parcel results in a decreased momentum along the y-direction in the regions affected by the jet behind the swimmer. Hence, we expect a reduced smoothing out of the shear, leading to negative viscosity, which corresponds to inverse energy flux.

In the right panel, the jet behind the swimmer is not kicking the fluid parcel in the horizontal direction. Hence, we expect smoothing out of the shear to be purely dependent on molecular diffusion, which corresponds to no net energy flux.


%%% Each figure should be on its own page
\begin{figure*}
    \centering
    \includegraphics[width=17.8cm]{Ext_Figure_pre_1.eps}
    \caption{\textbf{Comparison of spectral energy flux components using different decomposition methods.} \textbf{a}, spectral energy flux as a function of cutoff length scale based on \cite{germano1992turbulence}. \textbf{b}, spectral energy flux as a function of cutoff length scale based on \cite{leonard1975energy}.}
    \label{Ext_fig.pre1}
\end{figure*}

\begin{figure*}
    \centering
    \includegraphics[width=17.8cm]{Ext_Figure_1.eps}
    \caption{\textbf{Spectral energy flux for individual cases.} \textbf{a}, spectral energy flux for cases with \textit{A. salina}. Each line corresponds to a single selected video section. \textbf{b}, spectral energy flux for cases with the artificial jet. Each line corresponds to a single selected video section.}
    \label{Ext_fig.1}
\end{figure*}

\begin{figure*}
    \centering
    \includegraphics[width=17.8cm]{Ext_Figure_2.eps}
    \caption{\textbf{Effect of filtering on the velocity field.} \textbf{a}, a section of measured velocity field $u_i$ for the electromagnetically driven shear flow with an \textit{A. salina} swimming through the image domain. The velocity field is interpolated onto a regular Eulerian grid with grid size $\Delta x =$ 10 pixels (0.07 cm). The plotted vectors are down-sampled for better visualization (See Movie S1).
    \textbf{b}, the filtered velocity field ${u_i}^{(L)}$ using a low-pass filter with cutoff length $L = 1$ cm. It can be noticed that small scale structures of the velocity field are filtered out but large scale velocity structures are preserved.
    \textbf{c}, the filtered velocity field ${u_i}^{(L)}$ using a low-pass filter with cutoff length $L = 4$ cm. It can be noticed that with a large cutoff length, the filtered velocity field is essentially the large scale shear flow.
    \textbf{d}, the residual velocity field $u_i - {u_i}^{(L)}$ with $L = 4$ cm. The velocity difference between the original velocity field and the filtered velocity field is approximately equal to the velocity fluctuation induced by the locomotion of the \textit{A. salina}.
    }
    \label{Ext_fig.2}
\end{figure*}

\begin{figure*}
    \centering
    \includegraphics[width=17.8cm]{Ext_Figure_3.eps}
    \caption{\textbf{Spectral energy flux decomposition for flow fields with different Reynolds numbers.} 
    Spatiotemporally averaged components of the spectral energy flux $Q$ at different cutoff lengths $L$ for \textbf{a}, Re = 32 and \textbf{b}, Re = 140. The Reynolds number is defined as Re = u$L_m/\nu$, where $\nu = $ 0.011 $cm^2/s$ is the kinematic viscosity of salt water, $L_m$ is the forcing length scale, and u is root-mean-square velocity. For both subfigures, the flow fields were generated by an electromagnetically driven flow system with a checkerboard magnet pattern having center-to-center space $L_m = $ 2.54 cm. The flow velocity was controlled by changing the strength of the DC current. For both Reynolds numbers, the Leonard term and the cross term are significant only near the forcing scale. In the inverse flux range (4 - 16 cm), the component $Q_s$ that corresponds to the subgrid-scale Reynolds stress $\tau_s$ carries most of the net spectral energy flux information.
    % For both subfigures, the flow fields were generated by the electromagnetically driven flow system with a checkerboard magnet pattern with center-to-center space (energy injection length scale) $L_m = $ 2.54 cm. The flow velocity was controlled by changing the strength of the DC current. \textbf{a}, spatiotemporally averaged components of the spectral energy flux $Q$ at different cutoff length $L$ with root-mean-square velocity u = 0.14 cm/s. The corresponding Re = u$L_m/\nu$ is 32, where $\nu$ is the kinematic viscosity. \textbf{b}, components of the spectral energy flux $Q$ at different cutoff length $L$ with root-mean-square velocity u = 0.61 cm/s. The corresponding Re = u$L_m/\nu$ is 140. At both Reynolds numbers, the component $Q_s$ that corresponds to the subgrid stress $\tau_s$ carries most of the net spectral energy flux information.
    }
    \label{Ext_fig.3}
\end{figure*}

%%% Add this line AFTER all your figures and tables
\FloatBarrier

\movie{This movie is a sample video section that records an \textit{A. salina} swimming through the image domain. The analysis of Fig. \ref{Ext_fig.2} depends on the velocity field in one frame of this video calculated using the PTV algorithm.}

\bibliography{Biblio}

\end{document}
